# Supplementary material for: Magnitude, distribution and determinants of non-utilization of antenatal care services among women in low- and middle-income countries: Insights for implementation of WHO recommendations
Source: PLoS One. 2025 Aug 18;20(8):e0330596. doi: 10.1371/journal.pone.0330596 (PMC12360577; doi:10.1371/journal.pone.0330596)
Supplement: S1 File — (ZIP) [file pone.0330596.s001.zip]

Archive with 1 entries (1 files):
- Minimal Data.csv
